# Supplementary material for: Multiplexed Human Gene Expression Analysis Reveals a Central Role of the TLR/mTOR/PPARγ and NFkB Axes in Burn and Inhalation Injury-Induced Changes in Systemic Immunometabolism and Long-Term Patient Outcomes
Source: Int J Mol Sci. 2022 Aug 20;23(16):9418. doi: 10.3390/ijms23169418 (PMC9409318; doi:10.3390/ijms23169418)
Supplement: Supplementary file 1 [file ijms-23-09418-s001.zip]

Archive with 2 entries (2 files):
- ijms-1821226-supplementary/Supplemental Figures_new.pdf
- ijms-1821226-supplementary/TableS1_real.csv
