# Supplementary material for: Multiplexed Human Gene Expression Analysis Reveals a Central Role of the TLR/mTOR/PPARγ and NFkB Axes in Burn and Inhalation Injury-Induced Changes in Systemic Immunometabolism and Long-Term Patient Outcomes
Source: Int J Mol Sci. 2022 Aug 20;23(16):9418. doi: 10.3390/ijms23169418 (PMC9409318; doi:10.3390/ijms23169418)
Supplement: Supplementary file 1 [file ijms-23-09418-s001.zip › ijms-1821226-supplementary/TableS1_real.csv]

Metabolic Burn versus Healthy
	Log2 fold change	log10 p value
MS4A4A	3.75	13.1624116
S100A12	3.32	11.2572749
PGD	1.74	9.76955108
HK3	1.58	9.51144928
CD63	1.97	9.35261703
STAT1	-1.05	9.14569396
CHMP2A	0.902	8.9625735
IL10	4.41	8.68824614
CTSD	1.47	8.6716204
CTSA	1.29	8.58838029
ZNF91	-1.32	8.47625353
LY96	1.4	8.41793664
CTCF	-0.643	8.2588484
SLC16A3	1.4	8.0347983
IMPDH1	0.977	7.72815839
LDHA	1.48	7.72584215
ITGAM	1.16	7.54363397
GLUL	1.85	7.5421181
TALDO1	0.958	7.43415218
AGXT	1.99	7.26201267
RUNX2	-2.02	7.24949161
REST	-0.427	7.23358715
ITGB2	0.767	7.02181948
GAPDH	1.18	6.85078089
FPR1	1.91	6.79860288
ADAL	-0.954	6.79588002
KMT2A	-0.955	6.76955108
CTSL	1.98	6.67571754
UPP1	1.72	6.64589156
ALDOA	0.863	6.41793664
NPM1	-0.751	6.39361863
GBA	0.935	6.32882716
CD247	-1.63	6.32697909
ALOX5	1.22	6.30364361
ITGA1	1.79	6.29756946
GNS	0.925	6.07417243
TKT	0.925	6.06098022
THBS1	3.58	6.05305673
HK1	0.603	5.99567863
PSMB3	0.61	5.97061622
KLRK1	-1.81	5.92445304
PKM	0.947	5.88605665
ZNF675	-1.13	5.8827287
PGM2	0.83	5.82390874
VPS28	0.375	5.69036983
ARID1B	-0.536	5.63451202
MYD88	0.814	5.5559552
PGK1	0.718	5.54975089
FCAR	2.31	5.50445566
PRDX5	0.716	5.50031292
RPS6KA1	0.588	5.4698003
CYP1B1	1.94	5.45842076
TBXAS1	1.07	5.42829117
ENO1	0.745	5.40120949
LDHB	-1.06	5.38090667
FAH	1.02	5.36051351
EPC1	-0.666	5.33535802
PEBP1	-0.885	5.29073004
CDA	1.29	5.28988263
FANCD2	-0.966	5.28819277
HK2	0.69	5.26042766
LAMTOR2	0.648	5.24795155
ZNF253	-1.23	5.22841252
OAT	1.03	5.20551195
IDH1	1.46	5.11861534
WRN	-0.691	5.11804503
GZMB	-1.57	5.0390538
TLR2	0.99	5.02456819
CD36	1.24	5.01144104
HMOX1	1.26	4.95860731
CLOCK	-0.399	4.94692156
CARD11	-1.31	4.94309515
ZNF708	-0.921	4.92081875
PRPS1	-0.551	4.8827287
BCL2L1	2.4	4.86327943
GPX1	0.864	4.85387196
KLRB1	-1.6	4.85078089
IMPDH2	-0.682	4.78251606
LAMTOR5	0.984	4.7721133
SERINC2	1.6	4.75202673
ZNF682	-1.36	4.73992861
ME2	0.523	4.73992861
STK3	0.94	4.71896663
LCK	-1.45	4.66554625
TXN	0.977	4.66154351
SIGLEC5	1.51	4.65955589
CENPA	1.64	4.61978876
AKT3	-0.723	4.56383735
ACACB	-0.898	4.50723961
AMPD3	0.719	4.48811664
GNLY	-1.82	4.48148606
STAT3	0.59	4.44490555
PIK3C2A	-0.378	4.42596873
CD8B	-1.58	4.41228903
ZAP70	-1.28	4.4100504
SH2D1A	-1.43	4.37778598
LAT	-1.18	4.3757179
ASL	0.502	4.37468755
NEU1	0.803	4.35852589
CD163	1.73	4.29328222
CD68	0.936	4.2636035
MYBL1	-1.53	4.26201267
PRF1	-1.66	4.24336389
CD27	-1.53	4.22914799
BCL2A1	1.58	4.21253953
COX5B	0.492	4.19246497
ATOX1	0.54	4.16877031
FABP5	1.36	4.15739076
COX8A	0.603	4.1481304
SLC7A5	1.99	4.14387556
SPIB	-1.06	4.13135556
SMAD4	-0.474	4.11633856
RUNX1	0.728	4.07058107
PRIM2	-0.612	4.04335142
TIGIT	-1.65	4.03715732
CD8A	-1.35	3.99567863
CPT1A	0.664	3.99139983
MAP2K3	1.45	3.95467702
GMPR	1.97	3.95078198
KIR3DL1/2	-1.74	3.92811799
MSH2	-1.1	3.91009489
LAMC1	1.52	3.8827287
LTA4H	0.929	3.87614836
CD3E	-1.27	3.82973828
ARF5	0.435	3.82390874
MTF1	0.936	3.7619539
SERINC5	-0.681	3.75448733
ITK	-1.16	3.75448733
AP2S1	0.58	3.73992861
LTC4S	-1.06	3.73048706
ARPC4	0.374	3.71219827
PPARG	0.432	3.70996539
TBX21	-1.6	3.68824614
PLA2G15	0.78	3.66958623
AKT1S1	0.394	3.61798296
ATG2B	-0.421	3.60730305
TFAM	-0.408	3.58838029
ZNF136	-0.615	3.55752023
SLC2A14	1.39	3.53165267
PLCG1	-1.28	3.51999306
FBP1	1.1	3.51855737
NAALAD2	0.877	3.51712642
CAT	0.59	3.50863831
CD3D	-1.21	3.50723961
NCR1	-1.27	3.50307035
CD3G	-1.37	3.49079748
SLC1A5	0.921	3.45099674
GPI	0.693	3.4424928
DCK	-0.403	3.43415218
CD40LG	-1.26	3.40450378
HSD17B8	-0.943	3.4034029
HPRT1	0.309	3.3990271
TELO2	-0.441	3.39794001
MAPK1	0.392	3.36151074
NUP205	-0.525	3.35654732
DEPTOR	0.681	3.34582346
CTSW	-1.28	3.32975415
ATF7IP	-0.493	3.326058
PNP	0.653	3.32239305
TXNRD1	0.713	3.30451832
ZNF93	-1	3.25570702
KYAT1	-0.833	3.2541448
MSRB2	0.629	3.24260397
BTK	0.426	3.22184875
CLSPN	1.58	3.21824463
SEC13	0.45	3.21395879
NADK	0.454	3.21324858
KANSL1	-0.363	3.18177411
ARID2	-0.35	3.17848647
PSMA7	0.38	3.14935376
PRR5	-0.838	3.12842706
SNF8	0.359	3.12205305
ATXN7	-0.549	3.1106983
AMPD2	0.589	3.10072681
NCAPH	1.35	3.09745322
GLYCTK	-0.825	3.09044397
COX6A1	0.344	3.07987667
UMPS	-1.13	3.07779372
PPAT	-1.02	3.05749589
SDHB	0.378	3.04479346
SDHC	0.456	3.02410886
PNOC	-1.01	2.97061622
AFMID	0.755	2.92445304
KYAT3	-0.283	2.91009489
RPTOR	-0.798	2.91009489
CD6	-1.29	2.88941029
ARG1	3.55	2.8728952
CD28	-1.04	2.8728952
PDP1	-0.398	2.86966623
ZNF85	-0.822	2.86327943
UCKL1	-0.364	2.86012091
TYMP	0.643	2.8569852
CXCR6	-1.82	2.84163751
PPM1A	0.923	2.84163751
GATM	-1.04	2.838632
COX7B	0.396	2.83564714
XCL1/2	-1.43	2.83268267
MAP2K1	0.509	2.82681373
CYBB	0.603	2.81530857
HSPE1	-0.477	2.8068754
CAD	-0.682	2.7878124
GZMA	-1.33	2.76447155
HIF1A	1.44	2.75696195
TPR	-0.375	2.73282827
RBBP5	-0.468	2.70333481
WDR45	0.355	2.69464863
ASNS	-0.771	2.69250396
LEPR	0.623	2.68193667
CCNA2	1.17	2.67571754
CTSZ	0.508	2.63451202
SOD2	0.825	2.627088
ACAA2	0.487	2.61618463
GLRX	0.414	2.59516628
IL21R	-0.817	2.5421181
TP53	-0.618	2.52578374
CSF3R	1.11	2.51855737
SCD	0.891	2.51004152
ACSF3	-0.863	2.48017201
NT5E	-1.41	2.47366072
PTGS1	1.1	2.45842076
NRF1	-0.418	2.45222529
GUSB	0.487	2.44611697
CCNB2	1.86	2.44490555
TFRC	0.819	2.43651891
MS4A1	-1.09	2.43062609
PSMC1	0.299	2.39794001
PIK3R1	-0.649	2.39577395
PTEN	0.524	2.38615818
BRCA1	0.621	2.37675071
ITGB5	1.24	2.36855623
ERCC6	-0.472	2.35951856
ACOX1	0.472	2.33441901
BUB1B	0.771	2.32148162
MAPK8	-0.425	2.31966449
KLRD1	-0.907	2.27245874
MCAT	0.727	2.27245874
MGST3	0.591	2.2588484
PIK3CB	0.418	2.24488773
NDUFA7	0.347	2.24033216
TLR4	0.776	2.23807216
CTPS1	-0.377	2.22841252
MYCL	-0.74	2.19449914
TRAT1	-0.957	2.1649439
HACD2	-0.453	2.1580152
PLK1	1.41	2.1408617
ASH1L	-0.442	2.13608262
POLE	-0.424	2.11407366
DGLUCY	-0.358	2.0872467
HSF2	-0.685	2.07883395
SERINC3	0.258	2.07727454
SOS2	0.552	2.07058107
CDCA8	0.835	2.07058107
PRKAB2	-0.385	2.06956041
SOS1	-0.436	2.06651271
VHL	-0.286	2.06298389
PSME2	-0.45	2.03292027
PRIM1	-0.557	2.02872415
RPL23	-0.322	2.00305075
CD19	-0.89	2
GABARAP	0.347	1.99567863
COX6B1	0.242	1.98296666
CCL4	-1.41	1.97469413
CD14	0.677	1.96657624
TRAF1	-0.721	1.94309515
NOD2	0.406	1.92811799
FLT1	0.961	1.92445304
FOLR3	1.42	1.92445304
LAMTOR4	0.229	1.86966623
NDUFA13	0.336	1.86966623
BAD	0.366	1.84466396
RRM2	1.16	1.84163751
RIMKLB	-0.549	1.84163751
NDUFA1	0.196	1.82681373
BUB1	0.936	1.82102305
HLA-DRB1	-0.552	1.81815641
CD4	-0.594	1.81815641
HSF1	0.187	1.81247928
DERA	0.349	1.75448733
HEXA	-0.298	1.75202673
NEDD8	0.213	1.72815839
MYC	-0.548	1.72584215
UCK1	0.447	1.70553377
ALOX12	0.979	1.69897
NADK2	-0.279	1.69464863
FLT3	1.04	1.69036983
MRAS	0.589	1.67985371
RPS6KB1	-0.213	1.65364703
HLA-A	-0.276	1.65169514
SELENOK	0.308	1.64975198
SRM	-0.309	1.64589156
KDM3B	0.198	1.62525165
L2HGDH	-0.43	1.59859946
D2HGDH	-0.673	1.59345982
ADORA2A	0.972	1.59006688
BCL2	-0.559	1.59006688
UBE2C	0.615	1.57348874
WASHC4	0.262	1.53461715
PDK4	0.891	1.52432881
HDC	-1.53	1.51286162
ADK	-0.516	1.49620932
MAP2K2	0.168	1.48945499
PIK3R4	-0.325	1.47366072
LTB	-0.775	1.4621809
HEXB	0.363	1.45593196
MPC2	0.366	1.4271284
KMT2E	-0.377	1.40560745
GMPR2	0.239	1.39040559
RELA	0.399	1.38827669
PRDX1	0.408	1.37986395
HAAO	0.295	1.3705904
KMT2D	-0.373	1.36653154
EEA1	-0.298	1.33629907
CCL5	-0.584	1.33068312
COX5A	0.27	1.31605287
NDUFB10	0.21	1.31515464
IDH3B	-0.187	1.31336373
Immune Burn versus Healthy
S100A8	3.25	12.8124793
MARCO	2.86	11.1209041
C1QB	4.61	11.0074465
CD63	2.39	10.8728952
CR1	2.97	10.5497509
NFATC3	-0.856	10.3840499
ITGB2	1.05	9.97061622
S100A12	3.17	9.93554201
CHUK	1.57	9.25727487
LILRA5	2.06	9.15739076
LY96	1.66	9.03715732
SBNO2	1.81	9.03668449
LILRB2	1.54	8.8068754
BATF	1.04	8.61798296
IL10	3.88	8.5421181
MERTK	2.34	8.32239305
ITGAM	1.49	8.29929628
F2RL1	1.79	8.23210238
CTSL	2.16	8.0867161
FCER1G	1.45	8.06298389
CXCL3	3.41	7.99567863
BCL6	3.06	7.70114692
CCND3	1.09	7.69036983
TXK	-1.42	7.65364703
TLR2	1.31	7.58502665
HLA-DPB1	-1.12	7.58169871
SLC11A1	1.9	7.54975089
SERPINB2	4.42	7.5214335
C1QA	3.38	7.36151074
STAT1	-0.932	7.30715308
ITGA1	2	7.22767829
FCGR1A	2.51	7.09799711
CD247	-1.72	6.99139983
HLA-DMB	-1.31	6.95078198
JAK3	1.06	6.80410035
LCP1	0.942	6.70774393
NCF4	1.71	6.55129368
CD36	1.44	6.53461715
MYD88	0.95	6.43770714
LILRB1	1.69	6.3400838
THBD	3.34	6.2636035
CD68	1.17	6.25963731
HLA-DRB3	-1.41	6.22621356
FPR2	2.29	6.17848647
F12	2.29	6.14387556
THBS1	3.46	6.06905097
CSF1R	1.27	6.03715732
IL1RN	1.74	6.02319166
PSMB7	0.583	6.01592297
HLA-DMA	-1.08	5.99567863
LYN	1.39	5.95860731
NFATC1	-0.55	5.89962945
PSMB8	0.543	5.84466396
CXCR1	3.46	5.81530857
CD74	-0.924	5.78251606
LRRN3	-2.9	5.75448733
NFATC2	-1.51	5.74472749
MAPK14	1.42	5.73518218
LGALS3	0.946	5.72815839
GZMB	-1.76	5.6716204
IL16	-0.642	5.64589156
MAPK3	1.01	5.64206515
CREB5	1.65	5.63827216
TNFRSF10C	3.28	5.63451202
IFITM2	2.22	5.63078414
CD33	1.22	5.627088
ABCB1	-1.69	5.60906489
IRF8	1.06	5.52870829
TNFRSF1B	1.39	5.51286162
LAMP1	0.595	5.51004152
TARP	-1.85	5.4698003
NFKBIA	2.73	5.45593196
CSF2RB	1.61	5.44977165
LY9	-1.4	5.42481216
RELA	0.968	5.40230481
LAMP2	0.871	5.39254498
IKBKG	0.567	5.36451625
STAT3	0.819	5.19044029
TFE3	1.13	5.16430943
NUP107	-0.729	5.14874165
PYCARD	0.796	5.1481304
CCR7	-1.5	5.08565684
HCK	1.11	5.0070049
BCL2L1	2.31	4.94692156
CTSW	-1.68	4.92811799
KLRK1	-1.58	4.88941029
ALCAM	0.848	4.87942607
CD58	0.997	4.85387196
HLA-DPA1	-0.934	4.84163751
IL2RB	-1.6	4.7878124
ITGB3	2.27	4.74472749
IL7R	-1.5	4.72584215
IRF7	0.714	4.71219827
PECAM1	0.836	4.69464863
BST1	1.06	4.68193667
CD5	-1.29	4.60730305
ZAP70	-1.25	4.58838029
PSMD7	0.61	4.54363397
KLRC1	-2.46	4.53313238
BIRC5	2.4	4.52287875
ITGA2B	2.28	4.4867824
SH2D1A	-1.56	4.48412616
KLRB1	-1.48	4.4698003
ETS1	-1.14	4.40120949
CD55	1.93	4.3635121
CD38	-0.954	4.35852589
IRF5	0.71	4.34775366
LILRB3	1.09	4.3400838
NLRP3	1.35	4.33629907
LCN2	3.21	4.33629907
STAT4	-1.27	4.326058
GZMM	-1.29	4.32330639
CYBB	0.802	4.31515464
LTBR	0.868	4.28483264
FCGR2A	1.38	4.2823295
CD163	1.75	4.26680273
TCF7	-1.52	4.22841252
DOCK9	-1.39	4.19928292
CD3G	-1.69	4.19791074
F13A1	1.35	4.1857524
REPS1	-0.442	4.16813023
CD9	1.66	4.14569396
TFEB	0.594	4.1414628
ICAM4	1.59	4.12784373
TICAM1	1.07	4.1001795
PLA2G6	-0.797	4.08460016
CD3E	-1.36	4.05207638
TBX21	-1.56	4.04817696
KIR_Inhibiting_Subgroup_2	-1.31	4.03810453
FCER1A	-1.9	3.99567863
SPA17	1.11	3.99567863
PVR	0.72	3.9788107
GPI	0.765	3.95078198
CD3D	-1.3	3.92081875
CD8A	-1.31	3.87942607
CLEC4A	0.747	3.8728952
TYK2	0.283	3.86646109
CD27	-1.35	3.8569852
PRKCD	0.814	3.84163751
ST6GAL1	-0.723	3.81247928
SH2D1B	-1.49	3.80134291
NFKB2	1.5	3.79588002
IL1R1	1.94	3.78515615
IL1RAP	1.63	3.77728353
C3AR1	1.47	3.7721133
CD53	0.565	3.76447155
FUT7	1.43	3.74232143
CD96	-1.12	3.73048706
CCR2	1.49	3.70553377
PRF1	-1.52	3.69464863
CEBPB	1.3	3.69250396
TLR5	1.18	3.68824614
IL1R2	4.63	3.67778071
ITK	-1.08	3.64016452
TFRC	1.12	3.63264408
KLRF1	-1.58	3.6216021
MAP2K2	0.388	3.61798296
MS4A1	-1.36	3.60554832
HRAS	0.516	3.60554832
PLAUR	1.49	3.59859946
KIR_Inhibiting_Subgroup_1	-1.3	3.57675413
TLR4	1.15	3.57024772
CD44	0.655	3.52287875
GNLY	-1.54	3.51855737
SH2B2	0.855	3.51712642
STAT6	0.528	3.51004152
CD7	-1.02	3.49079748
TLR1	1.04	3.48148606
CARD11	-1.08	3.44611697
IFNAR1	0.869	3.40782324
EWSR1	0.212	3.40120949
CXCR2	2.35	3.40011693
TLR8	0.914	3.40011693
CD8B	-1.07	3.38827669
IFI16	0.785	3.37882372
ICAM1	1.54	3.3419886
NLRC5	-0.531	3.32513886
RUNX1	0.626	3.3205721
INPP5D	-0.343	3.29073004
CLEC5A	1.23	3.2823295
GZMK	-1.57	3.26680273
CD1C	-1.2	3.24641694
SPN	-0.85	3.2313619
KLRD1	-1.38	3.19859629
CR2	-1.62	3.17717835
MAPKAPK2	0.928	3.16241156
XCL2	-1.45	3.1511953
CD79A	-1.19	3.1260984
KLRC2	-2.05	3.09799711
TNFRSF14	0.471	3.06499685
CD6	-1.12	3.04335142
TNFRSF1A	0.766	3.03245202
ANXA1	0.643	3.02965312
LCK	-1.01	3.01637371
JAK1	-0.334	3.01055018
SIGIRR	-0.588	2.98716278
KLRG1	-1.72	2.9788107
NCAM1	-1.17	2.9625735
CD59	1.25	2.9625735
CD2	-1.16	2.95078198
MAPK1	0.469	2.94692156
SELL	0.744	2.92811799
LY86	0.674	2.92081875
NCR1	-1.18	2.89962945
MAPK8	-0.488	2.8827287
HMGB1	0.487	2.86012091
TRAF3	-0.515	2.8569852
CD28	-1.01	2.85387196
ADORA2A	1.51	2.85078089
ARG2	1.44	2.84163751
SERPING1	-1.39	2.81247928
IL13RA1	0.827	2.80410035
TP53	-0.694	2.79588002
CXCL2	1.84	2.76955108
C2	1.16	2.73754891
EOMES	-0.93	2.72584215
ITGAX	0.748	2.66354027
CD40LG	-1.14	2.63827216
IL15	-0.885	2.63078414
IL4R	0.925	2.62893214
IFNGR1	0.773	2.6216021
CXCL16	1.19	2.60906489
RPS6	-0.386	2.59345982
MAP2K1	0.469	2.56066731
APP	0.646	2.50445566
CASP1	0.522	2.50445566
ITGA6	-0.904	2.50307035
CXCL5	1.48	2.50307035
TREM1	1.06	2.49757288
TNFSF8	-0.555	2.49214413
CXCL1	2.08	2.48945499
BTK	0.391	2.48545225
IRAK1	0.631	2.48017201
MRC1	1.42	2.47495519
GZMA	-1.19	2.45469288
ENTPD1	1.16	2.40120949
AKT3	-0.433	2.36251027
PPBP	1.29	2.34872199
ICAM3	0.585	2.34103516
LILRA1	0.836	2.32239305
RUNX3	-0.778	2.31336373
PSEN2	-0.488	2.30364361
CD14	0.758	2.30103
IRF4	-0.715	2.30016227
JAM3	1.14	2.29670862
TIGIT	-1.02	2.28483264
ISG15	-0.747	2.28149831
CD160	-1.92	2.27654433
OAS3	-0.938	2.27572413
LTF	3.52	2.27083521
MSR1	1.22	2.25963731
PIN1	0.278	2.25806092
ATG16L1	-0.43	2.25026368
CD79B	-0.629	2.22841252
UBC	0.689	2.22694531
NOTCH1	0.665	2.17069623
FCGR3A	0.913	2.16621563
CKLF	0.679	2.15304467
FLT3LG	-0.849	2.14569396
TNFSF13B	0.643	2.1426675
BMI1	-0.282	2.13727247
TRAF2	-0.478	2.08144547
CD47	-0.23	2.06803389
RELB	0.979	2.05948352
BST2	0.429	2.04769199
FEZ1	-1.31	2.04000516
MAP3K7	0.201	2.03763066
CASP3	0.395	2.02918839
IL17RA	0.488	2.00877392
CAMP	2.29	1.9788107
ICAM2	-0.433	1.97061622
PIK3CD	0.384	1.97061622
TNFRSF8	0.695	1.95860731
HLA-A	-0.338	1.95078198
CCR1	0.913	1.94692156
LAG3	-0.992	1.8827287
CARD9	0.639	1.86966623
DDX58	-0.787	1.85387196
TOLLIP	0.338	1.84163751
CSF3R	0.913	1.81815641
CD24	1.59	1.81530857
HLA-C	0.538	1.7878124
CLEC6A	0.748	1.76955108
PAX5	-1.16	1.7619539
MIF	0.319	1.74958
ITGAE	0.421	1.71896663
FLT3	1.1	1.70996539
NOD2	0.357	1.69464863
CXCR6	-0.895	1.68193667
CFP	0.385	1.66554625
CD81	-0.29	1.65169514
PTPRC	0.641	1.64975198
SLAMF7	-0.669	1.62342304
TAP1	-0.294	1.61978876
IL18	0.36	1.59859946
MICB	0.387	1.59687948
TBK1	0.417	1.58670024
TANK	0.409	1.58670024
MX1	-0.711	1.58004425
PTGDR2	-1.03	1.58004425
IL2RG	-0.538	1.5654311
CXCR3	-0.693	1.54821356
MAP4K2	-0.304	1.54821356
IFNAR2	0.383	1.54668166
MAP3K5	0.428	1.54515514
HAVCR2	0.454	1.54515514
IL15RA	0.525	1.54060751
ATF2	-0.209	1.52287875
ICOSLG	-0.951	1.51427857
RIPK2	0.835	1.49485002
RORA	-0.694	1.48148606
S100B	-1.05	1.48017201
TNFAIP3	0.957	1.47755577
MEFV	0.451	1.45593196
DPP4	-0.928	1.45345734
SLAMF6	-0.693	1.44977165
FAS	0.578	1.44977165
PDGFC	0.489	1.43889862
TIRAP	0.359	1.42365865
PRKCE	-0.465	1.41680123
CYFIP2	-0.349	1.40782324
HLA-DRA	-0.399	1.3705904
CCL3L1	-1.46	1.36552273
FYN	-0.325	1.35163999
BAGE	0.46	1.34969248
CD40	-0.33	1.33441901
CLEC4C	-1.03	1.33254705
IFIT1	-0.935	1.32975415
SYK	0.384	1.32790214
AMICA1	0.474	1.3053948
Metabolic Inhalation versus Healthy
LY96	1.53	4.59176003
REST	-0.522	4.39685563
NADK	0.946	4.2915791
ZNF91	-1.32	4.16304326
SLC16A3	1.42	4.00086946
CHMP2A	0.834	3.86966623
TALDO1	1.01	3.8096683
S100A12	2.5	3.65364703
MS4A4A	2.45	3.62342304
HK3	1.33	3.46852108
FPR1	1.95	3.30715308
IMPDH1	0.894	3.12726117
CTSD	1.24	3.03011836
PGD	1.28	2.95078198
IL10	3.55	2.92811799
CTSA	1.07	2.8728952
GZMB	-1.7	2.63638802
KMT2A	-0.835	2.54363397
TBXAS1	1.08	2.50168945
NPM1	-0.699	2.50031292
CTCF	-0.481	2.42365865
GLUL	1.46	2.40450378
SOD2	1.37	2.38933984
MYD88	0.778	2.37675071
PGM2	0.76	2.35163999
ITGAM	0.894	2.3419886
EPC1	-0.63	2.22257318
STK3	0.956	2.2069084
RPS6KA1	0.541	2.11804503
ARID1B	-0.472	2.11520464
HK2	0.64	2.10734897
CD63	1.2	2.08777794
ALOX5	0.996	2.05551733
CD247	-1.28	2.02319166
PRF1	-1.69	1.99139983
KLRK1	-1.48	1.98716278
ITGB2	0.56	1.96657624
PIK3C2A	-0.369	1.93554201
HLA-DRB1	-0.983	1.92811799
SIGLEC5	1.41	1.92811799
AKT3	-0.714	1.92445304
ARID2	-0.422	1.88941029
TYMP	0.855	1.88941029
GBA	0.707	1.88605665
PIK3R1	-0.939	1.85387196
VPS28	0.307	1.84163751
GPX1	0.8	1.82102305
TLR2	0.846	1.82102305
NKG7	-1.13	1.81247928
TKT	0.709	1.80410035
MSRB2	0.735	1.80134291
CD36	1.13	1.78515615
NEU1	0.78	1.78515615
ACOX1	0.662	1.75448733
ZNF675	-0.862	1.75202673
LAMTOR2	0.565	1.74714697
CTSW	-1.42	1.74472749
BCL2A1	1.5	1.7212464
CYP1B1	1.52	1.70114692
ZNF136	-0.65	1.68824614
NUP205	-0.581	1.68402965
CSF3R	1.56	1.68193667
CDA	1.04	1.66756154
AMPD3	0.629	1.66554625
MAPK1	0.418	1.63451202
AMPD2	0.671	1.61798296
NCR1	-1.34	1.61798296
HSF2	-1	1.60380065
CARD11	-1.06	1.60205999
PEBP1	-0.675	1.59006688
STAT6	0.435	1.58838029
IMPDH2	-0.571	1.58670024
LTA4H	0.877	1.55752023
MAPK8	-0.553	1.54668166
MYBL1	-1.32	1.54060751
GNS	0.642	1.49620932
LDHB	-0.771	1.4867824
STAT3	0.49	1.48148606
STAT1	-0.542	1.4710833
CAT	0.59	1.4698003
CPA3	1.7	1.45717457
ME2	0.43	1.45717457
TFAM	-0.387	1.43889862
KIR3DL1/2	-1.5	1.4202164
SREBF1	-0.477	1.41116827
TBX21	-1.44	1.40782324
ALDOA	0.542	1.3990271
FANCD2	-0.709	1.3757179
PRPS1	-0.413	1.34486157
GNLY	-1.37	1.33348202
SDHB	0.399	1.32790214
ZNF708	-0.672	1.31336373
CPT1A	0.554	1.31069114
Immune Inhalation versus Healthy
EGR1	3.17	7.13312219
CHUK	1.21	7.11918641
CR1	2.77	6.7212464
LY96	1.69	6.44129143
JAK3	1	5.95078198
CD53	0.569	5.84466396
CKLF	1.05	5.15058059
MARCO	2.42	4.92445304
S100A8	2.61	4.82390874
TNFRSF14	0.737	4.75448733
MAPK3	1.16	4.75202673
MAPK14	1.22	4.69680394
TLR5	1.38	4.51286162
SPN	-0.826	4.4867824
KIR_Activating_Subgroup_1	1.86	4.46344156
PTPRC	1.03	4.43179828
SBNO2	1.64	4.34969248
STAT6	0.753	4.31875876
PSMB8	0.57	4.30715308
CXCR1	4.77	4.28066871
HLA-DRB3	-1.53	4.28066871
NFATC3	-0.649	4.27327279
LILRB1	1.14	4.20760831
NCF4	1.98	4.1739252
PIK3CD	0.747	4.07211659
AMICA1	0.958	4.02227639
BAGE	0.906	4.02181948
CTSW	-1.79	4.02136305
TFEB	0.842	3.95860731
MAPK1	0.494	3.91009489
SELPLG	0.524	3.8827287
IFITM2	2.07	3.87614836
MAPK8	-0.62	3.8728952
ICAM3	0.862	3.8096683
NFKB2	1.77	3.7878124
TNFRSF10C	4.4	3.75202673
HCK	1.04	3.72584215
IRF7	0.703	3.64781748
TNFRSF1A	0.919	3.64781748
ITGAM	1.1	3.62525165
CD1C	-1.07	3.62525165
CXCR2	4.06	3.59345982
LILRB3	1.37	3.58670024
STAT3	0.652	3.58502665
LY9	-1.03	3.52432881
CD38	-1.11	3.51570016
BCL2	0.776	3.50863831
CREB5	1.91	3.43062609
CSF2RB	2.1	3.41228903
CD247	-1.28	3.40450378
NFATC2	-1.22	3.40230481
S100A12	2.39	3.40011693
LILRB2	1.34	3.3990271
PRKCD	0.727	3.29328222
HRAS	0.653	3.27327279
CASP1	0.757	3.22914799
MERTK	1.94	3.21467016
TYK2	0.528	3.15428198
ABCB1	-1.73	3.13667714
BCL2L1	1.47	3.13135556
MYD88	0.848	3.11690664
IFI16	0.886	3.1090204
CD46	0.602	3.07779372
FCGR2B	0.924	3.03952922
LCP1	0.709	3.01188716
CCND3	0.534	2.99139983
GZMB	-1.81	2.93181414
MAP2K4	0.648	2.90657831
ITGAX	1.17	2.89962945
CD63	1.44	2.89619628
CD33	1.19	2.88941029
NOTCH1	1.01	2.8569852
CD58	0.911	2.85387196
TLR2	1.23	2.81247928
HLA-DMB	-0.903	2.79860288
CLEC4A	0.857	2.77989191
FCGR2A	1.59	2.74714697
IFNAR1	0.868	2.74714697
TLR4	1.14	2.73992861
LAMP2	0.943	2.73048706
FPR2	2.22	2.73048706
BCL6	2.37	2.70774393
IL13RA1	0.916	2.70774393
MAP4K2	-0.341	2.69680394
ATG16L1	-0.482	2.63451202
CD19	1.35	2.57511836
CD36	1.25	2.57186521
SH2D1B	-1.59	2.52578374
LILRA5	1.28	2.48945499
ITGB2	0.841	2.48545225
IKBKG	0.532	2.47366072
IL4R	0.795	2.45967053
TNFSF8	-0.558	2.4424928
PRF1	-1.55	2.43533394
STAT1	-0.557	2.37986395
TBX21	-1.38	2.37263414
TLR1	1.15	2.36855623
RUNX3	-1.06	2.3635121
FCER1G	1.12	2.34486157
IL2RB	-1.2	2.32882716
CFD	1.02	2.32697909
CXCL1	3.02	2.32330639
NUP107	-0.614	2.23807216
KLRD1	-1.43	2.23358715
CSF3R	1.4	2.20481541
GNLY	-1.26	2.17327748
HLA-DPB1	-0.892	2.17069623
CCR2	1.5	2.16941133
GTF3C1	-0.37	2.16304326
OAS3	-0.698	2.14935376
MS4A1	-0.903	2.12320502
TNFRSF8	0.648	2.11463878
CD3G	-1.11	2.11407366
SELL	0.437	2.07779372
HLA-DPA1	-0.899	2.07468791
SLC11A1	1.29	2.04963515
F13A1	1.09	2.03011836
KLRC1	-1.92	2.02965312
BST1	1.02	2.01727661
SOCS1	0.673	2.01457353
PECAM1	0.862	2.01010544
CCR7	-1.19	2.00130484
TCF7	-1.17	1.95860731
CARD11	-0.633	1.95467702
ITGB3	1.37	1.94692156
TICAM1	0.71	1.93554201
MAP3K5	0.513	1.93554201
KLRF1	-1.62	1.92081875
LILRA1	0.564	1.91721463
ZAP70	-0.755	1.89962945
HLA-DMA	-0.841	1.88605665
FCGR3A	1.55	1.88605665
MEFV	0.702	1.8827287
TARP	-1.48	1.87942607
ITGA5	0.447	1.86966623
CD3E	-0.911	1.86646109
CD81	-0.413	1.84466396
TNFSF10	0.613	1.82681373
TXK	-1.01	1.81815641
INPP5D	-0.275	1.8096683
IRF4	-0.523	1.80410035
CD9	0.753	1.80134291
DOCK9	-0.844	1.79588002
KLRG1	-1.5	1.79317412
KLRK1	-1.09	1.7878124
ETS1	-0.811	1.78515615
LYN	1.14	1.78251606
TNFRSF1B	1.13	1.76955108
POU2F2	0.569	1.76447155
TLR6	0.791	1.74232143
JAK2	0.408	1.74232143
TLR8	0.817	1.7212464
IL1RAP	0.81	1.69897
ST6GAL1	-0.585	1.68402965
LRRN3	-1.87	1.66554625
LGALS3	0.86	1.64589156
XCL2	-1.09	1.64016452
KLRC2	-1.59	1.6216021
LAMP1	0.366	1.61798296
CD3D	-0.873	1.61261017
IL17RA	0.488	1.60906489
ITGAL	0.442	1.57348874
IRF8	0.572	1.56863624
ITGA6	-0.978	1.56703071
ADA	-0.349	1.54060751
CD8A	-0.856	1.53910216
KLRB1	-1.04	1.53461715
LTBR	0.796	1.53017798
NCR1	-1.26	1.52287875
NFATC1	-0.279	1.5214335
CD160	-1.61	1.51999306
CD5	-0.721	1.51999306
CD68	0.793	1.51855737
ITK	-0.723	1.51427857
ISG15	-0.385	1.51286162
CYBB	0.784	1.51004152
NFKBIA	1.64	1.50031292
ALCAM	0.586	1.49894074
TOLLIP	0.274	1.46852108
AKT3	-0.394	1.45345734
TNFSF13B	0.62	1.45222529
CD97	0.333	1.44490555
CD74	-0.677	1.4436975
CD7	-0.587	1.43770714
IL6ST	-0.506	1.43651891
TREM1	1.22	1.41228903
RPS6	-0.345	1.39794001
PYCARD	0.568	1.39469495
CD47	-0.192	1.36957212
ITGA2B	0.962	1.33629907
Metabolic Burn+Inhalation versus Healthy
MS4A4A	3.89	12.8068754
CTSA	1.5	9.50723961
CTSD	1.52	8.36552273
S100A12	2.66	7.99139983
ITGA1	2.26	7.89619628
PGD	1.52	7.6216021
GBA	1.14	7.55752023
CHMP2A	0.818	7.29499204
ZNF91	-1.23	7.18442225
HK3	1.35	7.18442225
TALDO1	0.989	7.12901119
IL10	4.01	7.12262865
CD63	1.67	7.02641038
REST	-0.445	7.02502801
SLC16A3	1.33	6.92445304
LY96	1.24	6.64975198
CD36	1.59	6.48945499
FAH	1.24	6.39577395
PKM	1.07	6.39254498
RUNX2	-1.95	6.30364361
IDH1	1.79	6.22767829
ENO1	0.877	6.1837587
KLRK1	-1.99	6.17069623
FPR1	1.89	6.14569396
CYP1B1	2.23	6.0428718
EPC1	-0.774	5.99139983
LDHA	1.3	5.96657624
LAMC1	2.18	5.94692156
CENPA	2.05	5.8827287
CTSL	1.89	5.76700389
GAPDH	1.1	5.68193667
ITGB2	0.695	5.62342304
CD247	-1.57	5.50168945
CTCF	-0.505	5.50168945
KMT2A	-0.873	5.48545225
PRDX5	0.753	5.38615818
KLRB1	-1.83	5.36653154
ITGAM	0.956	5.3400838
NEU1	0.986	5.32239305
LAMTOR2	0.69	5.23582387
ALDOA	0.791	5.20481541
GPX1	0.963	5.16941133
HMOX1	1.38	5.12033079
MYD88	0.817	5.10127482
NPM1	-0.678	5.079355
ADAL	-0.819	5.05453141
PRR5	-1.24	4.98716278
PGM2	0.789	4.95860731
GNS	0.852	4.95078198
HK1	0.559	4.93930216
PSMB3	0.564	4.88941029
CLSPN	2.24	4.88941029
NCR1	-1.7	4.88605665
IMPDH1	0.739	4.84163751
ZNF708	-0.972	4.838632
SMAD4	-0.565	4.82390874
CD8A	-1.64	4.81815641
STAT1	-0.693	4.8096683
HK2	0.69	4.80410035
MYBL1	-1.77	4.79588002
LTA4H	1.15	4.78251606
AGXT	1.56	4.77989191
CD8B	-1.79	4.77989191
NRF1	-0.712	4.74714697
AKT3	-0.787	4.69897
CARD11	-1.35	4.68193667
STK3	0.994	4.66958623
WRN	-0.691	4.64975198
ZNF675	-1.02	4.63264408
PIK3C2A	-0.413	4.56703071
GLUL	1.35	4.50863831
PNP	0.858	4.50584541
GZMB	-1.53	4.42829117
TBXAS1	0.992	4.42596873
CAT	0.733	4.38404995
VPS28	0.332	4.35852589
CD163	1.86	4.32422166
ZNF136	-0.75	4.3205721
TBX21	-1.9	4.31158018
BUB1B	1.22	4.22112553
MSRB2	0.801	4.21253953
ARID1B	-0.466	4.20760831
CCNA2	1.69	4.16813023
TKT	0.755	4.15366289
PRF1	-1.75	4.14691047
CLOCK	-0.376	4.11861534
PGK1	0.622	4.11690664
GLRX	0.6	4.09528445
TLR2	0.899	3.98716278
SH2D1A	-1.43	3.97469413
LDHB	-0.911	3.92811799
LCK	-1.37	3.91364017
COX8A	0.618	3.91009489
CXCR6	-2.41	3.8728952
GNLY	-1.75	3.86327943
HPRT1	0.359	3.8569852
TFAM	-0.458	3.85078089
KIR3DL1/2	-1.82	3.81530857
MGST3	0.895	3.81247928
CD68	0.916	3.75945075
SCD	1.24	3.71896663
ATF7IP	-0.565	3.70114692
ACACB	-0.837	3.69250396
CCNB2	2.61	3.69250396
NAALAD2	0.961	3.67366414
PEBP1	-0.733	3.66958623
TELO2	-0.498	3.64206515
ATOX1	0.524	3.63638802
ZNF253	-1.02	3.63264408
PPARG	0.453	3.61439373
CPT1A	0.658	3.58670024
CTSW	-1.42	3.52724355
XCL1/2	-1.76	3.50307035
CD3E	-1.27	3.50031292
ARG1	4.32	3.49620932
CTSZ	0.655	3.49214413
ZAP70	-1.15	3.4424928
ARPC4	0.379	3.43889862
PSMA7	0.43	3.43889862
ATXN7	-0.626	3.43651891
NOD2	0.633	3.40893539
ME2	0.444	3.3990271
HSF2	-1.01	3.38090667
CD27	-1.4	3.37675071
PRPS1	-0.455	3.36957212
SERINC2	1.34	3.35359627
CYBB	0.713	3.28066871
AP2S1	0.566	3.27901426
AMPD3	0.615	3.25026368
ALOX5	0.818	3.24949161
ZNF682	-1.12	3.2487209
PLK1	1.97	3.24108811
FLT1	1.44	3.23507702
BTK	0.455	3.22694531
ASL	0.435	3.22694531
RRM2	1.79	3.20273246
GZMA	-1.55	3.16367588
LAT	-1.01	3.16178078
NDUFA7	0.46	3.09963287
RPS6KA1	0.424	3.09745322
TYMS	1.88	3.07007044
KMT2E	-0.678	3.0619809
SDHC	0.489	3.05256628
ARID2	-0.364	3.04575749
NT5E	-1.74	3.04335142
PTGS1	1.35	3.03338901
THBS1	2.35	3
CD3D	-1.16	2.99567863
ITGB5	1.55	2.98716278
NADK	0.458	2.95860731
TYMP	0.7	2.94692156
KANSL1	-0.367	2.93181414
CD3G	-1.3	2.93181414
CDA	0.91	2.89279003
DERA	0.514	2.84466396
ACAA2	0.548	2.83268267
COX6A1	0.346	2.82973828
SIGLEC5	1.14	2.82681373
SPIB	-0.876	2.81815641
UPP1	1.01	2.81530857
MAP2K1	0.541	2.81530857
DEPTOR	0.641	2.79048499
KLRD1	-1.11	2.77728353
GPI	0.637	2.75696195
HEXB	0.589	2.72584215
CD180	0.834	2.7235382
IMPDH2	-0.493	2.70114692
PIK3R1	-0.75	2.69897
MSH2	-0.91	2.68824614
RICTOR	-0.759	2.6716204
PLA2G15	0.671	2.66958623
ALOX12	1.41	2.65757732
IFNG	-1.81	2.65560773
SNF8	0.343	2.64397414
PSAT1	1.74	2.62893214
PIK3CB	0.494	2.627088
GUSB	0.54	2.59345982
FANCD2	-0.63	2.58502665
COX5B	0.377	2.57675413
UBE2C	0.907	2.57348874
HSD17B8	-0.834	2.57024772
TIGIT	-1.3	2.55909092
STAT3	0.431	2.53910216
PLCG1	-1.1	2.53165267
FABP5	1.04	2.52870829
CD14	0.853	2.5214335
SDHB	0.354	2.50307035
ITK	-0.941	2.49485002
SEC13	0.405	2.49214413
TXN	0.68	2.4828041
RPS6KB1	-0.296	2.44733178
FBP1	0.912	2.43297363
DGLUCY	-0.424	2.43179828
CD40LG	-1.07	2.42481216
BUB1	1.2	2.39577395
LTC4S	-0.834	2.39147397
FCAR	1.39	2.38933984
ARF5	0.337	2.38404995
GMPR	1.5	2.38090667
NDUFB1	0.352	2.37468755
STAM2	0.526	2.35852589
GLS	-0.679	2.35457773
MAPK8	-0.458	2.35261703
GZMH	-1.49	2.33068312
PDP1	-0.368	2.31875876
VHL	-0.33	2.31515464
BCL2A1	1.11	2.28149831
OAT	0.626	2.27408837
ASH1L	-0.489	2.25492521
UMPS	-0.959	2.17457388
CD6	-1.13	2.14206474
ZNF254	-0.751	2.14026143
ATG2B	-0.315	2.13253251
SELENOK	0.386	2.12436006
IL21R	-0.772	2.11747546
NSD1	-0.183	2.07675598
GLYCTK	-0.674	2.07623804
WASHC4	0.343	2.07572071
HERC1	-0.588	2.03763066
NEDD8	0.252	2.01954211
ERCC6	-0.452	2.00392635
PRDX1	0.56	2.00217692
RPTOR	-0.661	1.99139983
LAG3	-0.84	1.98716278
ACOX1	0.452	1.98296666
MYBL2	1.28	1.98296666
RPL23	-0.34	1.97061622
ACAT1	0.541	1.95860731
SLC2A14	0.981	1.91009489
DCK	-0.29	1.90657831
TRAF1	-0.76	1.90657831
PIK3CA	-0.301	1.8728952
NDUFA13	0.359	1.8728952
KMT2D	-0.491	1.86327943
KYAT1	-0.607	1.84466396
TRAF6	-0.513	1.82973828
LAMTOR5	0.546	1.81530857
NUP205	-0.371	1.81247928
CD28	-0.807	1.7878124
PUDP	0.558	1.7878124
TPR	-0.3	1.7721133
MAPK1	0.272	1.76955108
PPAT	-0.75	1.75945075
ATF7	0.226	1.75696195
XRCC2	0.692	1.75696195
LTA	-0.905	1.75448733
UCKL1	-0.278	1.73754891
CCL4	-1.37	1.72815839
OGDH	0.256	1.72584215
CD4	-0.611	1.7235382
HSPE1	-0.366	1.71669877
LAMTOR4	0.229	1.70553377
SERINC5	-0.428	1.70553377
BRAF	-0.487	1.69250396
RUNX1	0.428	1.6716204
COX7B	0.297	1.6716204
SLC25A1	0.381	1.66756154
PDK4	1.01	1.66756154
TK2	0.368	1.65757732
HLA-E	-0.343	1.64589156
LEPR	0.477	1.63078414
IRF1	-0.727	1.61618463
APOM	-0.747	1.60032628
PSMC1	0.242	1.58838029
GATM	-0.745	1.57839607
PCK2	0.526	1.55284197
MCAT	0.597	1.537602
COX6B1	0.217	1.537602
CD84	0.357	1.537602
IDO1	0.903	1.53461715
ZNF85	-0.573	1.52287875
MTF1	0.544	1.51999306
AFMID	0.519	1.51712642
PRKAB1	-0.225	1.51570016
BCL2L1	1.16	1.50445566
SERINC3	0.219	1.47625353
TP53	-0.459	1.47366072
PRIM2	-0.329	1.4621809
BRCA1	0.476	1.45222529
CCL5	-0.659	1.4436975
RIMKLB	-0.493	1.4225082
SOD2	0.583	1.4202164
UQCRQ	0.375	1.41566878
AKT1S1	0.224	1.41566878
SLC16A7	0.485	1.4100504
NDUFB10	0.235	1.40450378
MS4A1	-0.797	1.39254498
NCOA2	-0.311	1.37778598
GMPR2	0.252	1.36653154
TK1	0.785	1.3635121
FLT3	0.954	1.35753548
TFRC	0.589	1.35359627
TLR4	0.589	1.35066514
CDCA8	0.666	1.34582346
NCAPH	0.822	1.3439018
ASNS	-0.514	1.3419886
SLC2A1	-0.774	1.33913452
TLR10	-0.734	1.33818731
AMDHD1	0.491	1.30980392
SLC1A5	0.513	1.3080349
Immune Burn+Inhalation versus Healthy
C1QB	4.97	11.1979107
S100A8	2.75	9.92445304
MARCO	2.76	9.90308999
NFATC3	-0.838	9.36653154
MERTK	2.53	8.47755577
ITGB2	0.964	8.33348202
LILRB2	1.52	7.94692156
CD36	1.76	7.8096683
ITGA1	2.25	7.7878124
C1QA	3.73	7.73754891
CD63	1.88	7.52724355
CXCL3	3.35	7.24565166
CTSL	2.09	7.13489603
CR1	2.29	7.06550155
IL10	3.56	7.05749589
S100A12	2.54	6.93930216
ALCAM	1.16	6.90308999
LY96	1.41	6.76447155
TLR2	1.22	6.33068312
LILRA5	1.64	6.31158018
ABCB1	-1.95	6.24108811
HLA-DPB1	-1.03	6.23732144
F2RL1	1.5	6.01863449
CHUK	1.2	5.99567863
CCND3	0.951	5.89619628
CD247	-1.61	5.85078089
FCER1G	1.21	5.82681373
ITGAM	1.21	5.79588002
FPR2	2.32	5.76700389
IL16	-0.693	5.72815839
CD33	1.29	5.59176003
SBNO2	1.33	5.55284197
PSMB8	0.557	5.54363397
PVR	0.959	5.51144928
TXK	-1.19	5.50584541
MYD88	0.903	5.49620932
TYK2	0.382	5.43533394
TARP	-1.96	5.38721614
SLC11A1	1.57	5.35359627
NFATC2	-1.51	5.24336389
LILRB1	1.56	5.1837587
CSF1R	1.21	5.16367588
FCGR1A	2.11	5.14026143
CD163	2.12	5.1079054
BATF	0.746	5.10127482
C3AR1	1.9	4.96657624
KLRK1	-1.68	4.89279003
LY9	-1.38	4.88605665
CD68	1.04	4.86012091
F12	2.05	4.84771166
LTBR	1	4.79860288
KLRB1	-1.66	4.7878124
CTSW	-1.74	4.74232143
IKBKG	0.553	4.73518218
PYCARD	0.794	4.68402965
GZMB	-1.62	4.63451202
NCR1	-1.72	4.54975089
IRF8	0.988	4.54668166
HCK	1.1	4.53910216
NLRP3	1.49	4.53165267
PSMB7	0.507	4.51712642
LGALS3	0.853	4.51427857
SPA17	1.28	4.48148606
CYBB	0.877	4.46852108
CD5	-1.33	4.40893539
CD74	-0.803	4.32330639
SH2D1A	-1.62	4.29929628
TBX21	-1.73	4.29328222
IL2RB	-1.59	4.2915791
CLEC5A	1.56	4.24184538
LCP1	0.721	4.21968269
HLA-DPA1	-0.891	4.11690664
HLA-DMB	-0.954	4.08460016
LAMP1	0.511	4.05158703
JAK3	0.779	4.04383157
CD53	0.631	4.01908806
NCF4	1.28	3.97061622
MRC1	2.07	3.9625735
IL18	0.703	3.95860731
KIR_Inhibiting_Subgroup_2	-1.38	3.95467702
GZMM	-1.3	3.94692156
HLA-DRB3	-1.08	3.91009489
LRRN3	-2.35	3.89962945
CD8A	-1.4	3.87942607
CCR2	1.64	3.86646109
CCR7	-1.32	3.85387196
NOD2	0.653	3.7878124
BIRC5	2.24	3.74232143
NFATC1	-0.422	3.68402965
CREB5	1.31	3.67571754
RUNX3	-1.13	3.64975198
DOCK9	-1.34	3.62525165
STAT1	-0.601	3.60906489
IRF5	0.666	3.60554832
EWSR1	0.234	3.57675413
IRF7	0.629	3.56863624
XCL2	-1.67	3.55129368
CD3E	-1.33	3.54975089
CD3G	-1.6	3.54515514
PECAM1	0.735	3.54363397
LAMP2	0.693	3.53461715
BCL6	1.86	3.49757288
ITGB3	1.95	3.45967053
REPS1	-0.416	3.45967053
CD7	-1.08	3.45593196
ANXA1	0.749	3.45345734
CD38	-0.868	3.44977165
JAK1	-0.389	3.44009337
TCF7	-1.41	3.43770714
THBS1	2.47	3.4134127
CARD11	-1.14	3.40893539
EOMES	-1.17	3.40893539
KLRG1	-2.02	3.40782324
STAT4	-1.15	3.40560745
PRF1	-1.53	3.3819519
SH2D1B	-1.47	3.37778598
BST1	0.899	3.35852589
MAPK14	1.04	3.33535802
KLRC1	-2.12	3.31695296
IL7R	-1.26	3.31605287
CLEC4A	0.716	3.30627305
ITGA2B	1.97	3.28066871
KIR_Inhibiting_Subgroup_1	-1.3	3.26280736
TNFRSF1B	1.03	3.25103714
C2	1.38	3.24108811
HLA-DMA	-0.751	3.23358715
NCAM1	-1.32	3.23210238
ETS1	-0.973	3.17914201
ST6GAL1	-0.682	3.17848647
KLRD1	-1.47	3.17587417
ZAP70	-1.04	3.17069623
CD3D	-1.2	3.1655793
MAP2K1	0.575	3.15614458
CASP1	0.649	3.14752001
CXCL2	2.13	3.14508698
IFI16	0.789	3.09044397
TFE3	0.845	3.06148027
IL1RN	1.16	3.03526908
NRP1	1.06	3.00086946
CD9	1.42	2.98716278
GNLY	-1.46	2.97469413
CD8B	-1.04	2.95860731
CD58	0.754	2.93181414
TLR4	1.07	2.92081875
CD79A	-1.22	2.91721463
TRAF3	-0.555	2.88941029
MSR1	1.53	2.88605665
CD14	0.94	2.8827287
KLRF1	-1.45	2.8827287
TLR8	0.873	2.87942607
CD6	-1.15	2.87942607
IFNG	-1.55	2.8728952
LILRB3	0.878	2.86327943
INPP5D	-0.332	2.84466396
TOLLIP	0.481	2.83564714
IL1R2	4.14	2.83268267
CR2	-1.6	2.82681373
F13A1	1.1	2.81247928
LYN	0.881	2.79588002
CD96	-0.986	2.79317412
FAS	0.949	2.79048499
HRAS	0.462	2.7878124
NUP107	-0.507	2.75448733
LAIR2	1.16	2.75448733
IL2RG	-0.836	2.73754891
CD27	-1.13	2.69464863
MS4A1	-1.2	2.69250396
MAPK3	0.649	2.68402965
AKT3	-0.502	2.67366414
TFEB	0.469	2.64975198
SELL	0.741	2.64206515
SPN	-0.792	2.64016452
BTK	0.432	2.61618463
GZMA	-1.32	2.61083392
ICAM4	1.25	2.60380065
SOCS1	0.844	2.59859946
TNFRSF1A	0.735	2.59176003
LCK	-0.977	2.59006688
BST2	0.533	2.57675413
SERPINB2	2.21	2.54363397
CYFIP2	-0.553	2.53610701
LCN2	2.38	2.53165267
THBD	1.9	2.52724355
PRKCD	0.653	2.51570016
PLA2G6	-0.611	2.50863831
STAT3	0.532	2.50723961
CXCR3	-1.02	2.50168945
CD2	-1.11	2.50031292
NFKBIA	1.68	2.4424928
ITK	-0.881	2.43415218
CEBPB	1.05	2.43415218
FLT3	1.47	2.3990271
LTF	3.89	2.39685563
CD40LG	-1.14	2.39040559
SH2B2	0.704	2.38721614
LY86	0.628	2.3819519
FCGR2A	0.984	2.35556141
GZMK	-1.35	2.34969248
FEZ1	-1.53	2.3439018
CCR1	1.1	2.3400838
MAPK8	-0.453	2.3400838
KLRC2	-1.81	2.33724217
APP	0.656	2.32975415
TRAF2	-0.55	2.31695296
BMI1	-0.317	2.3053948
LILRA1	0.882	2.28567024
LAG3	-1.2	2.26121944
CSF2RB	0.943	2.2533658
IL1B	1.91	2.24033216
TNFRSF14	0.406	2.23210238
RPS6	-0.37	2.21324858
STAT6	0.41	2.18909572
ATG16L1	-0.451	2.18909572
MAP4K2	-0.407	2.16685289
IFNGR1	0.723	2.15242734
TNFSF13B	0.688	2.15181088
PSMD7	0.392	2.14508698
CD180	0.774	2.12378216
FCER1A	-1.33	2.12090412
LRP1	0.508	2.10127482
SIGIRR	-0.488	2.05109824
CAMP	2.48	2.02227639
CXCL5	1.37	2.01457353
CD79B	-0.626	2.00524306
TNFRSF8	0.75	1.99139983
CFP	0.46	1.97469413
TLR5	0.816	1.93930216
IL13RA1	0.689	1.93554201
FUT7	0.981	1.92445304
HAVCR2	0.558	1.91009489
CD160	-1.81	1.89279003
RELA	0.507	1.88941029
BAX	0.313	1.87942607
CLEC6A	0.828	1.87614836
IFNAR1	0.62	1.86966623
GPI	0.49	1.84771166
CD28	-0.809	1.84466396
PSEN1	0.403	1.84466396
NLRC5	-0.378	1.82102305
SYK	0.507	1.81530857
CYLD	-0.529	1.8068754
MFGE8	0.932	1.79860288
TLR1	0.7	1.75448733
MAP3K7	0.193	1.73518218
PLAUR	0.976	1.73518218
IL1R1	1.23	1.72815839
TFRC	0.726	1.71896663
TICAM1	0.634	1.71444269
TIGIT	-0.897	1.70553377
POU2F2	0.397	1.69036983
CARD9	0.637	1.69036983
MICB	0.428	1.68402965
IL18RAP	-1.61	1.67571754
CD1C	-0.816	1.65955589
RORA	-0.799	1.65757732
TAP1	-0.318	1.65364703
IFITM2	1.02	1.62893214
LAMP3	0.943	1.60205999
PPBP	1.06	1.60032628
MAPK1	0.33	1.58004425
GZMH	-1.16	1.55909092
OSM	-1.37	1.55129368
CFD	0.565	1.50168945
PAX5	-1.1	1.49214413
ITGA5	0.283	1.48945499
PTPRC	0.639	1.48945499
CCL5	-0.677	1.48412616
CASP3	0.34	1.48017201
SLAMF7	-0.67	1.47886192
RUNX1	0.385	1.45842076
IDO1	0.544	1.44490555
FLT3LG	-0.689	1.4271284
CD55	0.971	1.4271284
IL12RB1	-0.511	1.42365865
TPSAB1	1.18	1.40782324
IL23A	-0.735	1.40671393
PDGFRB	-0.806	1.39254498
TREM1	0.766	1.39147397
CD47	-0.187	1.37986395
IKBKE	0.466	1.36552273
LTB	-0.78	1.36151074
ARG2	0.936	1.35359627
IFITM1	-0.628	1.34486157
CD81	-0.269	1.34486157
TICAM2	0.349	1.34294415
CD83	-1.45	1.32513886
NT5E	-0.822	1.32422166
IRF4	-0.526	1.32422166
